# Supplementary material for: Finite Element Analysis of Strengthening Mechanism of Ultrastrong and Tough Cellulosic Materials
Source: Polymers (Basel). 2022 Oct 24;14(21):4490. doi: 10.3390/polym14214490 (PMC9654337; doi:10.3390/polym14214490)
Supplement: Supplementary file 1 [file polymers-14-04490-s001.zip]

Archive with 1 entries (1 files):
- polymers-1974934-supplementary.pdf
